# Supplementary material for: Evaluation of Nav1.8 as a therapeutic target for Pitt Hopkins Syndrome
Source: Mol Psychiatry. Author manuscript; Available in PMC 2023 Jan 7. (PMC9812766; doi:10.1038/s41380-022-01811-4)
Supplement: Supplementary Table [file NIHMS1857060-supplement-Supplementary_Table.xlsx]

## Sheet: Sheet1
Supplementary Table 1. Component Analysis Statistics. Mean, standard error of the mean (SEM), N and P values for all waveform components analyzed in Figure 2.
Measurement	Genotype pvalue	Drug pvalue	Genotype x drug pvalue	Tcf4+/+ vehicle mean	Tcf4+/+ vehicle SEM	Tcf4+/+ vehicle N	Tcf4+/+ PF-04531083 mean	Tcf4+/+ PF-04531083 SEM	Tcf4+/+ PF-04531083 N	Tcf4+/tr vehicle mean	Tcf4+/tr vehicle SEM	Tcf4+/tr vehicle N	Tcf4+/tr PF-04531083 mean	Tcf4+/tr PF-04531083 SEM	Tcf4+/tr PF-04531083 N
P20 mean (uV)	0.7509	0.1907	0.0051	24.8392	5.25158	12	31.4058	5.74608	12	33.8379	8.7315	10	17.32	4.36361	10
P20 latency (ms)	0.5849	0.206	0.3348	30.25	0.396481	12	30.1667	0.493647	12	30.8	0.395811	10	30.2	0.3	10
P20 max (uV)	0.8643	0.1381	0.0023	43.4689	8.70333	12	54.5706	9.88531	12	61.0592	14.1316	10	32.3379	7.78473	10
N40 mean (uV)	0.0163	0.1317	0.1981	-60.2307	7.9014	12	-71.5977	9.94196	12	-37.0599	6.807	10	-38.0011	6.15641	10
N40 latency (ms)	0.1024	0.4507	0.3089	48.5417	0.899196	12	48.4583	0.81058	12	46.35	0.632675	10	46.9	0.763035	10
N40 max (uV)	0.0658	0.4707	0.01	-87.874	10.7231	12	-104.724	13.5224	12	-73.1283	8.91988	10	-63.1967	6.6134	10
P80 mean	0.217	0.478	0.2408	3.32816	5.49329	12	14.3905	8.34102	12	22.005	7.37844	10	19.2232	9.21143	10
P80 latency	0.3287	0.9061	0.0231	76.875	1.58368	12	75.1667	1.21595	12	77	1.0247	10	78.55	1.26809	10
P80 max	0.1917	0.2889	0.1109	13.2601	6.31409	12	31.7944	10.1893	12	38.8644	8.94445	10	34.9757	9.68667	10
P120 mean	0.3189	0.4539	0.1192	10.6344	3.20033	12	17.1344	4.30652	12	20.0151	4.71991	10	17.6665	3.2258	10
P120 latency	0.1774	0.1063	0.8491	122.958	4.49514	12	130.125	2.88552	12	116.8	4.66321	10	122.5	5.51261	10
P120 max	0.5634	0.0786	0.073	20.4712	2.69389	12	32.9976	5.15846	12	29.8643	5.46237	10	29.7352	3.68469	10
